# Supplementary material for: The Operationalisation of Sex and Gender in Quantitative Health–Related Research: A Scoping Review
Source: Int J Environ Res Public Health. 2022 Jun 18;19(12):7493. doi: 10.3390/ijerph19127493 (PMC9224188; doi:10.3390/ijerph19127493)
Supplement: Supplementary file 1 [file ijerph-19-07493-s001.zip]

Archive with 1 entries (1 files):
- ijerph-1680960-supplementary.pdf
